# Supplementary material for: High‐Flow Nasal Cannula in Hypercapnic Respiratory Failure: An Updated Systematic Review and Meta‐Analysis
Source: Clin Respir J. 2026 Jul 1;20(7):e70207. doi: 10.1111/crj.70207 (PMC13323174; doi:10.1111/crj.70207)
Supplement: Supplementary file 1 — Data S1: Supporting information. [file CRJ-20-e70207-s002.zip]

Archive with 4 entries (3 files):
- Chinese_Article/
- Chinese_Article/Bian et al. 2022 “经鼻高流量氧疗与无创呼吸机在老年慢性阻塞性肺疾病急性加重期合并II型呼吸衰竭治疗中的应用效果.pdf
- Chinese_Article/Liu et al. 2019 ''高流量氧疗和无创通气在COPD伴轻度+II型呼吸衰竭患者中的应用比较.pdf
- Chinese_Article/Tang Y et al. 2023 ''经鼻高流量氧疗对AECOPD合并II型呼吸衰竭患者的疗效评价.pdf
