# Supplementary material for: High‐Flow Nasal Cannula in Hypercapnic Respiratory Failure: An Updated Systematic Review and Meta‐Analysis
Source: Clin Respir J. 2026 Jul 1;20(7):e70207. doi: 10.1111/crj.70207 (PMC13323174; doi:10.1111/crj.70207)
Supplement: Supplementary file 3 — Data S3: Supporting information. [file CRJ-20-e70207-s001.zip]

Archive with 5 entries (4 files):
- Search_Strategy/
- Search_Strategy/Supplementary material_Search_Strategy_ChineseDatabase.txt
- Search_Strategy/Supplementary material_Search_Strategy_Cochrane_20250429_search_manager_search.txt
- Search_Strategy/Supplementary material_Search_Strategy_PubMedSearchHistory.csv
- Search_Strategy/Supplementary material_Search_Strategy_WebofScience_search-history.txt
