# Supplementary material for: High‐Flow Nasal Cannula in Hypercapnic Respiratory Failure: An Updated Systematic Review and Meta‐Analysis
Source: Clin Respir J. 2026 Jul 1;20(7):e70207. doi: 10.1111/crj.70207 (PMC13323174; doi:10.1111/crj.70207)
Supplement: Supplementary file 3 — Data S3: Supporting information. [file CRJ-20-e70207-s001.zip › Search_Strategy/Supplementary material_Search_Strategy_ChineseDatabase.txt]

Wanfang Data：
题名或关键词:("二氧化碳潴留" OR "II型呼吸衰竭" OR "高碳酸血症" OR "2型呼吸衰竭" OR "呼吸衰竭") and 题名或关键词:("经鼻高流量氧疗" OR "经鼻高流量吸氧" OR "高流量氧疗" OR "高流量吸氧" )

CNKI：
篇关摘:("二氧化碳潴留" + "II型呼吸衰竭" + "高碳酸血症" + "2型呼吸衰竭" + "呼吸衰竭") AND 篇关摘:("经鼻高流量氧疗" + "经鼻高流量吸氧" + "高流量氧疗" + "高流量吸氧" )
