# Supplementary material for: High‐Flow Nasal Cannula in Hypercapnic Respiratory Failure: An Updated Systematic Review and Meta‐Analysis
Source: Clin Respir J. 2026 Jul 1;20(7):e70207. doi: 10.1111/crj.70207 (PMC13323174; doi:10.1111/crj.70207)
Supplement: Supplementary file 3 — Data S3: Supporting information. [file CRJ-20-e70207-s001.zip › Search_Strategy/Supplementary material_Search_Strategy_Cochrane_20250429_search_manager_search.txt]

Search Name:	
Date Run:	29/04/2025 16:55:32
Comment:	

ID	Search	Hits
#1	MeSH descriptor: [Hypercapnia] explode all trees	681
#2	(hypercarbia):ti,ab,kw	189
#3	(Hypercapnia):ti,ab,kw	1785
#4	(CO2 retention):ti,ab,kw	188
#5	#1 OR #2 OR #3 OR #4	2062
#6	(high-flow oxygen therapy):ti,ab,kw	1788
#7	(HFNC):ti,ab,kw	916
#8	(high-flow nasal cannula):ti,ab,kw	1682
#9	(nasal high-flow oxygen therapy):ti,ab,kw	1465
#10	(nasal High-flow):ti,ab,kw	2405
#11	(High-Velocity Nasal Insufflation):ti,ab,kw	22
#12	#6 OR #7 OR #8 OR #9 OR #10 OR #11	2833
#13	#5 AND #12	170
