# Supplementary material for: High‐Flow Nasal Cannula in Hypercapnic Respiratory Failure: An Updated Systematic Review and Meta‐Analysis
Source: Clin Respir J. 2026 Jul 1;20(7):e70207. doi: 10.1111/crj.70207 (PMC13323174; doi:10.1111/crj.70207)
Supplement: Supplementary file 3 — Data S3: Supporting information. [file CRJ-20-e70207-s001.zip › Search_Strategy/Supplementary material_Search_Strategy_PubMedSearchHistory.csv]

Search number	Query	Sort By	Filters	Search Details	Results	Time
3	("hypercapnia"[MeSH Terms] OR ((("hypercapnia") OR "hypercarbia") OR "CO2 retention")) AND ("HFNC" OR "high-flow nasal cannula" OR "high-flow oxygen therapy" OR "nasal high-flow oxygen therapy" OR "Nasal High-flow" OR "nasal high-flow" OR "High-Velocity Nasal Insufflation" OR "high flow oxygen" OR "long-term humidification")			("hypercapnia"[MeSH Terms] OR ("hypercapnia"[All Fields] OR "hypercarbia"[All Fields] OR "CO2 retention"[All Fields])) AND ("HFNC"[All Fields] OR "high-flow nasal cannula"[All Fields] OR "high-flow oxygen therapy"[All Fields] OR "nasal high-flow oxygen therapy"[All Fields] OR "nasal high flow"[All Fields] OR "nasal high flow"[All Fields] OR "High-Velocity Nasal Insufflation"[All Fields] OR "high …	169	10:27:05
2	"HFNC" OR "high-flow nasal cannula" OR "high-flow oxygen therapy" OR "nasal high-flow oxygen therapy" OR "Nasal High-flow" OR "nasal high-flow" OR "High-Velocity Nasal Insufflation" OR "high flow oxygen" OR "long-term humidification"			"HFNC"[All Fields] OR "high-flow nasal cannula"[All Fields] OR "high-flow oxygen therapy"[All Fields] OR "nasal high-flow oxygen therapy"[All Fields] OR "nasal high flow"[All Fields] OR "nasal high flow"[All Fields] OR "High-Velocity Nasal Insufflation"[All Fields] OR "high flow oxygen"[All Fields] OR "long-term humidification"[All Fields]	4,392	10:26:57
1	"hypercapnia"[MeSH Terms] OR ((("hypercapnia") OR "hypercarbia") OR "CO2 retention")			"hypercapnia"[MeSH Terms] OR "hypercapnia"[All Fields] OR "hypercarbia"[All Fields] OR "CO2 retention"[All Fields]	17,214	10:26:46
