# Supplementary material for: High‐Flow Nasal Cannula in Hypercapnic Respiratory Failure: An Updated Systematic Review and Meta‐Analysis
Source: Clin Respir J. 2026 Jul 1;20(7):e70207. doi: 10.1111/crj.70207 (PMC13323174; doi:10.1111/crj.70207)
Supplement: Supplementary file 3 — Data S3: Supporting information. [file CRJ-20-e70207-s001.zip › Search_Strategy/Supplementary material_Search_Strategy_WebofScience_search-history.txt]

# Web of Science Search Strategy (v0.1)

# Database: Web of Science Core Collection

# Entitlements:

- WOS.IC: 1993 to 2025
- WOS.CCR: 1985 to 2025
- WOS.SCI: 1900 to 2025
- WOS.SSCI: 2018 to 2025


# Searches:

1: ALL=("COPD" OR "Chronic Obstructive Pulmonary Disease" OR "COAD" OR "Chronic Obstructive Airway Disease" OR "Chronic Obstructive Lung Disease" OR "Chronic Airflow Obstructions" OR "Chronic Airflow Obstruction")				Date Run: Mon Apr 28 2025 22:19:56 GMT+0800 (中国标准时间)		Results: 114968

2: ALL=("HFNC" OR "high-flow nasal cannula" OR "high-flow oxygen therapy" OR "nasal high-flow oxygen therapy" OR "Nasal High-flow" OR "nasal high-flow" OR "High-Velocity Nasal Insufflation" OR "high flow oxygen" OR "long-term humidification")				Date Run: Mon Apr 28 2025 22:21:04 GMT+0800 (中国标准时间)		Results: 4069

3: ALL=("hypercapnia" OR "hypercarbia" OR "CO2 retention")				Date Run: Mon Apr 28 2025 22:21:46 GMT+0800 (中国标准时间)		Results: 16277

4: #1 OR #3				Date Run: Mon Apr 28 2025 22:22:40 GMT+0800 (中国标准时间)		Results: 130161

5: #4 AND #3				Date Run: Mon Apr 28 2025 22:22:47 GMT+0800 (中国标准时间)		Results: 16277

6: #2 AND #3				Date Run: Mon Apr 28 2025 22:24:08 GMT+0800 (中国标准时间)		Results: 137
